# Supplementary material for: Beyond the Obesity Paradox: Analysis of New Prognostic Factors in Transcatheter Aortic Valve Implantation Procedure
Source: J Cardiovasc Dev Dis. 2024 Nov 15;11(11):368. doi: 10.3390/jcdd11110368 (PMC11594374; doi:10.3390/jcdd11110368)
Supplement: Supplementary file 1 [file jcdd-11-00368-s001.zip]

Archive with 1 entries (1 files):
- jcdd-3228873-supplementary.pdf
